# Supplementary material for: Fake anabolic androgenic steroids on the black market – a systematic review and meta-analysis on qualitative and quantitative analytical results found within the literature
Source: BMC Public Health. 2022 Jul 17;22:1371. doi: 10.1186/s12889-022-13734-4 (PMC9288681; doi:10.1186/s12889-022-13734-4)
Supplement: Supplementary file 1 — Additional file 1. ToxRTool quality appraisal results. [file 12889_2022_13734_MOESM1_ESM.xlsx]

## Sheet: Explanations
Explanations to ToxRTool
Objective: ToxRTool is designed to assess the inherent quality, also called reliability, of toxicological data as reported in a publication or a test report.
This tool essentially comprises a list of evaluation criteria. Criteria are subdivided in five groups:
I: Test substance identification, II: Test system characterisation, III: Study design description, IV: Study results documentation, V: Plausibility of study design and data
Per criterion either one ('1') or no ('0') point can be assigned. If a criterion is met, assign '1', if not assign '0'. Please choose from the respective drop-down list. All criteria must be answered!
In total 21 points for in vivo studies, 18 points for in vitro studies can be assigned. A reliability categorisation based on the total number of points is given below.
Criteria written in red have special importance: points for each of the red criteria are necessary to achieve Reliability category 1 or 2. Please evaluate with special care!
Data entry is requested in (and is also restricted to) the fields shaded in green.
Reliability categorisation (definition of categories according to Klimisch et al. 1997)						(Proposed) consequence
	in vivo	in vitro
1	18-21	15-18	reliable without restrictions			useful, check relevance for intended purpose
2	13-17	11-14	reliable with restrictions			potentially useful, check relevance for intended purpose
3	<13 or not all red criteria met	<11 or not all red criteria met	not reliable			generally not to be used as key study, but depending on the shortcomings of the study it may still be useful in weight-of-evidence approaches or as supportive information
4			not assignable: documentation insufficient (reviews, handbooks, other secondary sources)			generally not to be used as key study, but depending on the shortcomings of the study it may still be useful in weight-of-evidence approaches or as supportive information. (This category is not an outcome of this evaluation tool!)
	In addition to the criteria for assessing data reliability, at the bottom of the worksheets there are some questions to be answered optionally ("Optional documentation of observations with importance to relevance"). These questions allow to document observations in a non-formalised way, which may be of importance for the further use of the information for regulatory or other purposes.

## Sheet: Weber et al. 2017
Reliability assessment of in vitro toxicity studies
Study under evaluation
Authors:
	Weber C., et. al., 2017, Switzerland
Titel:
	Qualitative and Semiquantitative Analysis of Doping Products Seized at the Swiss Border
Testing facility, year, sponsor, study no. or bibliographic reference:
	PMID: 28156209
Explanations are available for most criteria and show up, when the cursor is moved over the criteria field. Please read carefully! Red criteria: the maximum score is needed for these criteria to achieve reliability category 1 or 2 (see worksheet Explanations): Please evaluate with special care!
Criteria			Evaluator's explanations, comments on criteria, etc.
No.	Criteria Group I: Test substance identification	Score
1	Was the test substance identified?	1
2	Is the purity of the substance given?	0	Qualitative and quantitative analysis of substances, no idividual purity of substances given
3	Is information on the source/origin of the substance given?	1	Seized products at the Swiss border
4	Is all information on the nature and/or physico-chemical properties of the test item given, which you deem indispensable for judging the data (see explanation for examples)?	1	not needed
		3
	Criteria Group II: Test system characterisation
5	Is the test system described?	1
6	Is information given on the source/origin of the test system?	1	Substances were tested in the Center for Preventive Doping Research/Institute of Biochemistry, German Sport University Cologne, Cologne, Germany, a World Anti Doping Agency accredited Laboratory and methods are validated and well established
7	Are necessary information on test system properties, and on conditions of cultivation and maintenance given?	1	See above
		3
	Criteria Group III: Study design description
8	Is the method of administration given (see explanations for details)?	1	Substances were tested in the Center for Preventive Doping Research/Institute of Biochemistry, German Sport University Cologne, Cologne, Germany, a World Anti Doping Agency accredited Laboratory and methods are validated and established
9	Are doses administered or concentrations in application media given?	1	See above
10	Are frequency and duration of exposure as well as time-points of observations explained?	1	See above
11	Were negative controls included (give also point, if not necessary, see explanations)?	1	See above
12	Were positive controls included (give also point, if not necessary, see explanations)?	1	See above
13	Is the number of replicates (or complete repetitions of experiment) given?	1	See above
		6
	Criteria Group IV: Study results documentation
14	Are the study endpoint(s) and their method(s) of determination clearly described?	1
15	Is the description of the study results for all endpoints investigated transparent and complete?	1
16	Are the statistical methods for data analysis given and applied in a transparent manner (give also point, if not necessary/applicable, see explanations)?	1
		3
	Criteria Group V: Plausibility of study design and data
17	Is the study design chosen appropriate for obtaining the substance-specific data aimed at (see explanations for details)?	1
18	Are the quantitative study results reliable (see explanations for arguments)?	1
		2
		17
	A Numerical result leads to initial Category:	1
	B Checking red scores leads to revised Category:	1
	C Evaluator's proposal: Category:	1
	D Justification in case evaluator deviates from B:
Optional documentation of observations with importance to relevance (not part of the reliability assessment)
	During the course of the quality assessment observations may be made which are important for discussing the relevance of the data for specific purposes. The optional possibility is provided here to document these observations for future use.
	What is the purpose of this quality evaluation (data documentation for use under REACH, classification activity under GHS, ECVAM validation activities, other)?
	Study conducted according to recent OECD or EU guidelines (or other, e.g. national guidelines)? If yes, which ones? Study conducted under GLP conditions?
	(If not a guideline study): Does a guideline exist for the study endpoint(s) under investigation?
	Are you aware of relevant deviations from the guideline(s) in the study evaluated? If yes, which one?
	Did you make observations with importance to the regulatory use of the data (example 1: evaluator may hint that a whole body inhalation study was performed with a substance, for which profound percutaneous absorption is expected or known, leading to substantial percutaneous uptake in addition to inhalation uptake; example 2: an Ames reversion assay was performed with strains able to identify fram…
	Would you like to make other/general comments on the usability of the data?
	0
	1
	1
	2
	3
	0
	2

## Sheet: Krug et al. 2014
Reliability assessment of in vitro toxicity studies
Study under evaluation
Authors:
	Krug O., et. al., 2014, Germany
Titel:
	Identification of black market products and potential doping agents in Germany 2010-2013
Testing facility, year, sponsor, study no. or bibliographic reference:
	PMID: 25168622
Explanations are available for most criteria and show up, when the cursor is moved over the criteria field. Please read carefully! Red criteria: the maximum score is needed for these criteria to achieve reliability category 1 or 2 (see worksheet Explanations): Please evaluate with special care!
Criteria			Evaluator's explanations, comments on criteria, etc.
No.	Criteria Group I: Test substance identification	Score
1	Was the test substance identified?	1
2	Is the purity of the substance given?	0	no individual purity of substances given, qualitative analysis only
3	Is information on the source/origin of the substance given?	1	Seized products from police, customs, national anti-doping authorities, online shops
4	Is all information on the nature and/or physico-chemical properties of the test item given, which you deem indispensable for judging the data (see explanation for examples)?	1	not needed
		3
	Criteria Group II: Test system characterisation
5	Is the test system described?	1
6	Is information given on the source/origin of the test system?	1	Substances were tested in the Center for Preventive Doping Research/Institute of Biochemistry, German Sport University Cologne, Cologne, Germany, a World Anti Doping Agency accredited Laboratory and methods are validated and well established
7	Are necessary information on test system properties, and on conditions of cultivation and maintenance given?	1	See above
		3
	Criteria Group III: Study design description
8	Is the method of administration given (see explanations for details)?	1	Substances were tested in the Center for Preventive Doping Research/Institute of Biochemistry, German Sport University Cologne, Cologne, Germany, a World Anti Doping Agency accredited Laboratory and methods are validated and established
9	Are doses administered or concentrations in application media given?	1	See above
10	Are frequency and duration of exposure as well as time-points of observations explained?	1	See above
11	Were negative controls included (give also point, if not necessary, see explanations)?	1	See above
12	Were positive controls included (give also point, if not necessary, see explanations)?	1	See above
13	Is the number of replicates (or complete repetitions of experiment) given?	1	See above
		6
	Criteria Group IV: Study results documentation
14	Are the study endpoint(s) and their method(s) of determination clearly described?	1
15	Is the description of the study results for all endpoints investigated transparent and complete?	0	Not transparent enough to conduct simple analysis, Analysis includes all classes of substances
16	Are the statistical methods for data analysis given and applied in a transparent manner (give also point, if not necessary/applicable, see explanations)?	1
		2
	Criteria Group V: Plausibility of study design and data
17	Is the study design chosen appropriate for obtaining the substance-specific data aimed at (see explanations for details)?	1
18	Are the quantitative study results reliable (see explanations for arguments)?	1
		2
		16
	A Numerical result leads to initial Category:	1
	B Checking red scores leads to revised Category:	1
	C Evaluator's proposal: Category:	1
	D Justification in case evaluator deviates from B:
Optional documentation of observations with importance to relevance (not part of the reliability assessment)
	During the course of the quality assessment observations may be made which are important for discussing the relevance of the data for specific purposes. The optional possibility is provided here to document these observations for future use.
	What is the purpose of this quality evaluation (data documentation for use under REACH, classification activity under GHS, ECVAM validation activities, other)?
	Study conducted according to recent OECD or EU guidelines (or other, e.g. national guidelines)? If yes, which ones? Study conducted under GLP conditions?
	(If not a guideline study): Does a guideline exist for the study endpoint(s) under investigation?
	Are you aware of relevant deviations from the guideline(s) in the study evaluated? If yes, which one?
	Did you make observations with importance to the regulatory use of the data (example 1: evaluator may hint that a whole body inhalation study was performed with a substance, for which profound percutaneous absorption is expected or known, leading to substantial percutaneous uptake in addition to inhalation uptake; example 2: an Ames reversion assay was performed with strains able to identify fram…
	Would you like to make other/general comments on the usability of the data?
	0
	1
	1
	2
	3
	0
	2

## Sheet: Ritsch et al. 2000
Reliability assessment of in vitro toxicity studies
Study under evaluation
Authors:
	Ritsch M., et. al., 2000, Germany
Titel:
	Dangers and risks of black market anabolic steroid abuse in sports --gas chromatography-mass spectrometry analyses
Testing facility, year, sponsor, study no. or bibliographic reference:
	PMID: 10859788
Explanations are available for most criteria and show up, when the cursor is moved over the criteria field. Please read carefully! Red criteria: the maximum score is needed for these criteria to achieve reliability category 1 or 2 (see worksheet Explanations): Please evaluate with special care!
Criteria			Evaluator's explanations, comments on criteria, etc.
No.	Criteria Group I: Test substance identification	Score
1	Was the test substance identified?	1
2	Is the purity of the substance given?	1	individual purity of substances given, qualitative analysis only
3	Is information on the source/origin of the substance given?	1	Acquired from black market offered as anabolic steroids
4	Is all information on the nature and/or physico-chemical properties of the test item given, which you deem indispensable for judging the data (see explanation for examples)?	1	not needed
		4
	Criteria Group II: Test system characterisation
5	Is the test system described?	1
6	Is information given on the source/origin of the test system?	0	Only mentioned where analysis was conducted: Institute of forensic medicine at the university of Düsseldorf
7	Are necessary information on test system properties, and on conditions of cultivation and maintenance given?	0	See above
		1
	Criteria Group III: Study design description
8	Is the method of administration given (see explanations for details)?	0	Referred to: Walters MJ, Ayers RJ, Brown DJ. Analysis of illegally distributed anabolic steroid products by liquid chromatography with identity confirmation by mass spectrometry or infrared spectrophotometry. J Assoc Off Anal Chem. 1990 Nov-Dec;73(6):904-26. PMID: 2289923. Not accessible
9	Are doses administered or concentrations in application media given?	0	See above
10	Are frequency and duration of exposure as well as time-points of observations explained?	0	See above
11	Were negative controls included (give also point, if not necessary, see explanations)?	0	See above
12	Were positive controls included (give also point, if not necessary, see explanations)?	0	See above
13	Is the number of replicates (or complete repetitions of experiment) given?	0	See above
		0
	Criteria Group IV: Study results documentation
14	Are the study endpoint(s) and their method(s) of determination clearly described?	1
15	Is the description of the study results for all endpoints investigated transparent and complete?	1
16	Are the statistical methods for data analysis given and applied in a transparent manner (give also point, if not necessary/applicable, see explanations)?	1
		3
	Criteria Group V: Plausibility of study design and data
17	Is the study design chosen appropriate for obtaining the substance-specific data aimed at (see explanations for details)?	1
18	Are the quantitative study results reliable (see explanations for arguments)?	1
		2
		10
	A Numerical result leads to initial Category:	3
	B Checking red scores leads to revised Category:	3
	C Evaluator's proposal: Category:	3
	D Justification in case evaluator deviates from B:
Optional documentation of observations with importance to relevance (not part of the reliability assessment)
	During the course of the quality assessment observations may be made which are important for discussing the relevance of the data for specific purposes. The optional possibility is provided here to document these observations for future use.
	What is the purpose of this quality evaluation (data documentation for use under REACH, classification activity under GHS, ECVAM validation activities, other)?
	Study conducted according to recent OECD or EU guidelines (or other, e.g. national guidelines)? If yes, which ones? Study conducted under GLP conditions?
	(If not a guideline study): Does a guideline exist for the study endpoint(s) under investigation?
	Are you aware of relevant deviations from the guideline(s) in the study evaluated? If yes, which one?
	Did you make observations with importance to the regulatory use of the data (example 1: evaluator may hint that a whole body inhalation study was performed with a substance, for which profound percutaneous absorption is expected or known, leading to substantial percutaneous uptake in addition to inhalation uptake; example 2: an Ames reversion assay was performed with strains able to identify fram…
	Would you like to make other/general comments on the usability of the data?
	0
	1
	1
	2
	3
	0
	2

## Sheet: Neves et al 2017
Reliability assessment of in vitro toxicity studies
Study under evaluation
Authors:
	Neves D., et. al. 2017, Brazil
Titel:
	GC-MS quantitative analysis of black market pharmaceutical products containing anabolic androgenic steroids seized by the Brazilian Federal Police
Testing facility, year, sponsor, study no. or bibliographic reference:
	PMID: 28432962
Explanations are available for most criteria and show up, when the cursor is moved over the criteria field. Please read carefully! Red criteria: the maximum score is needed for these criteria to achieve reliability category 1 or 2 (see worksheet Explanations): Please evaluate with special care!
Criteria			Evaluator's explanations, comments on criteria, etc.
No.	Criteria Group I: Test substance identification	Score
1	Was the test substance identified?	1
2	Is the purity of the substance given?	1	supplementary information
3	Is information on the source/origin of the substance given?	1	forensic analysis by substances seized by the brazilian federal police
4	Is all information on the nature and/or physico-chemical properties of the test item given, which you deem indispensable for judging the data (see explanation for examples)?	1	chemical structures included, but not necessary
		4
	Criteria Group II: Test system characterisation
5	Is the test system described?	1	All described within methods section
6	Is information given on the source/origin of the test system?	1	See above
7	Are necessary information on test system properties, and on conditions of cultivation and maintenance given?	1	See above
		3
	Criteria Group III: Study design description
8	Is the method of administration given (see explanations for details)?	1	All described within methods section
9	Are doses administered or concentrations in application media given?	1	See above
10	Are frequency and duration of exposure as well as time-points of observations explained?	1	See above
11	Were negative controls included (give also point, if not necessary, see explanations)?	1	See above
12	Were positive controls included (give also point, if not necessary, see explanations)?	1	See above
13	Is the number of replicates (or complete repetitions of experiment) given?	1	See above
		6
	Criteria Group IV: Study results documentation
14	Are the study endpoint(s) and their method(s) of determination clearly described?	1
15	Is the description of the study results for all endpoints investigated transparent and complete?	1
16	Are the statistical methods for data analysis given and applied in a transparent manner (give also point, if not necessary/applicable, see explanations)?	1
		3
	Criteria Group V: Plausibility of study design and data
17	Is the study design chosen appropriate for obtaining the substance-specific data aimed at (see explanations for details)?	1
18	Are the quantitative study results reliable (see explanations for arguments)?	1
		2
		18
	A Numerical result leads to initial Category:	1
	B Checking red scores leads to revised Category:	1
	C Evaluator's proposal: Category:	1
	D Justification in case evaluator deviates from B:
Optional documentation of observations with importance to relevance (not part of the reliability assessment)
	During the course of the quality assessment observations may be made which are important for discussing the relevance of the data for specific purposes. The optional possibility is provided here to document these observations for future use.
	What is the purpose of this quality evaluation (data documentation for use under REACH, classification activity under GHS, ECVAM validation activities, other)?
	Study conducted according to recent OECD or EU guidelines (or other, e.g. national guidelines)? If yes, which ones? Study conducted under GLP conditions?
	(If not a guideline study): Does a guideline exist for the study endpoint(s) under investigation?
	Are you aware of relevant deviations from the guideline(s) in the study evaluated? If yes, which one?
	Did you make observations with importance to the regulatory use of the data (example 1: evaluator may hint that a whole body inhalation study was performed with a substance, for which profound percutaneous absorption is expected or known, leading to substantial percutaneous uptake in addition to inhalation uptake; example 2: an Ames reversion assay was performed with strains able to identify fram…
	Would you like to make other/general comments on the usability of the data?
	0
	1
	1
	2
	3
	0
	2

## Sheet: Tircova et al 2019
Reliability assessment of in vitro toxicity studies
Study under evaluation
Authors:
	Tircova B., et. al., 2019, Czech Republic/ Slovakia
Titel:
	Development of an ultra-high performance liquid chromatography-tandem mass spectrometry method for the determination of anabolic steroids currently available on the black market in the Czech Republic and Slovakia
Testing facility, year, sponsor, study no. or bibliographic reference:
	PMID: 30426709
Explanations are available for most criteria and show up, when the cursor is moved over the criteria field. Please read carefully! Red criteria: the maximum score is needed for these criteria to achieve reliability category 1 or 2 (see worksheet Explanations): Please evaluate with special care!
Criteria			Evaluator's explanations, comments on criteria, etc.
No.	Criteria Group I: Test substance identification	Score
1	Was the test substance identified?	1
2	Is the purity of the substance given?	0	Qualitative and quantitative analysis of substances, no idividual purity of substances given
3	Is information on the source/origin of the substance given?	1	Obtained by AAS users
4	Is all information on the nature and/or physico-chemical properties of the test item given, which you deem indispensable for judging the data (see explanation for examples)?	1	chemical structures included, but not necessary
		3
	Criteria Group II: Test system characterisation
5	Is the test system described?	1	All described within methods section
6	Is information given on the source/origin of the test system?	1	See above
7	Are necessary information on test system properties, and on conditions of cultivation and maintenance given?	1	See above
		3
	Criteria Group III: Study design description
8	Is the method of administration given (see explanations for details)?	1	All described within methods section
9	Are doses administered or concentrations in application media given?	1	See above
10	Are frequency and duration of exposure as well as time-points of observations explained?	1	See above
11	Were negative controls included (give also point, if not necessary, see explanations)?	1	See above
12	Were positive controls included (give also point, if not necessary, see explanations)?	1	See above
13	Is the number of replicates (or complete repetitions of experiment) given?	1	See above
		6
	Criteria Group IV: Study results documentation
14	Are the study endpoint(s) and their method(s) of determination clearly described?	1
15	Is the description of the study results for all endpoints investigated transparent and complete?	1
16	Are the statistical methods for data analysis given and applied in a transparent manner (give also point, if not necessary/applicable, see explanations)?	1
		3
	Criteria Group V: Plausibility of study design and data
17	Is the study design chosen appropriate for obtaining the substance-specific data aimed at (see explanations for details)?	1
18	Are the quantitative study results reliable (see explanations for arguments)?	1
		2
		17
	A Numerical result leads to initial Category:	1
	B Checking red scores leads to revised Category:	1
	C Evaluator's proposal: Category:	1
	D Justification in case evaluator deviates from B:
Optional documentation of observations with importance to relevance (not part of the reliability assessment)
	During the course of the quality assessment observations may be made which are important for discussing the relevance of the data for specific purposes. The optional possibility is provided here to document these observations for future use.
	What is the purpose of this quality evaluation (data documentation for use under REACH, classification activity under GHS, ECVAM validation activities, other)?
	Study conducted according to recent OECD or EU guidelines (or other, e.g. national guidelines)? If yes, which ones? Study conducted under GLP conditions?
	(If not a guideline study): Does a guideline exist for the study endpoint(s) under investigation?
	Are you aware of relevant deviations from the guideline(s) in the study evaluated? If yes, which one?
	Did you make observations with importance to the regulatory use of the data (example 1: evaluator may hint that a whole body inhalation study was performed with a substance, for which profound percutaneous absorption is expected or known, leading to substantial percutaneous uptake in addition to inhalation uptake; example 2: an Ames reversion assay was performed with strains able to identify fram…
	Would you like to make other/general comments on the usability of the data?
	0
	1
	1
	2
	3
	0
	2

## Sheet: Odoardi et al 2021
Reliability assessment of in vitro toxicity studies
Study under evaluation
Authors:
	Odoardi A., et. al., 2021, Italy
Titel:
	An overview on performance and image enhancing drugs (PIEDs) confiscated in Italy in the period 2017-2019
Testing facility, year, sponsor, study no. or bibliographic reference:
	PMID: 32475176
Explanations are available for most criteria and show up, when the cursor is moved over the criteria field. Please read carefully! Red criteria: the maximum score is needed for these criteria to achieve reliability category 1 or 2 (see worksheet Explanations): Please evaluate with special care!
Criteria			Evaluator's explanations, comments on criteria, etc.
No.	Criteria Group I: Test substance identification	Score
1	Was the test substance identified?	1
2	Is the purity of the substance given?	0	Qualitative analysis of substances only, no idividual purity of substances given
3	Is information on the source/origin of the substance given?	1	Confiscated substances by Italian carabinieri
4	Is all information on the nature and/or physico-chemical properties of the test item given, which you deem indispensable for judging the data (see explanation for examples)?	1	not needed
		3
	Criteria Group II: Test system characterisation
5	Is the test system described?	1
6	Is information given on the source/origin of the test system?	1	Available in supplementary information
7	Are necessary information on test system properties, and on conditions of cultivation and maintenance given?	1	See above
		3
	Criteria Group III: Study design description
8	Is the method of administration given (see explanations for details)?	1	Available in supplementary information
9	Are doses administered or concentrations in application media given?	1	See above
10	Are frequency and duration of exposure as well as time-points of observations explained?	1	See above
11	Were negative controls included (give also point, if not necessary, see explanations)?	1	See above
12	Were positive controls included (give also point, if not necessary, see explanations)?	1	See above
13	Is the number of replicates (or complete repetitions of experiment) given?	1	See above
		6
	Criteria Group IV: Study results documentation
14	Are the study endpoint(s) and their method(s) of determination clearly described?	1
15	Is the description of the study results for all endpoints investigated transparent and complete?	1
16	Are the statistical methods for data analysis given and applied in a transparent manner (give also point, if not necessary/applicable, see explanations)?	1
		3
	Criteria Group V: Plausibility of study design and data
17	Is the study design chosen appropriate for obtaining the substance-specific data aimed at (see explanations for details)?	1
18	Are the quantitative study results reliable (see explanations for arguments)?	1
		2
		17
	A Numerical result leads to initial Category:	1
	B Checking red scores leads to revised Category:	1
	C Evaluator's proposal: Category:	1
	D Justification in case evaluator deviates from B:
Optional documentation of observations with importance to relevance (not part of the reliability assessment)
	During the course of the quality assessment observations may be made which are important for discussing the relevance of the data for specific purposes. The optional possibility is provided here to document these observations for future use.
	What is the purpose of this quality evaluation (data documentation for use under REACH, classification activity under GHS, ECVAM validation activities, other)?
	Study conducted according to recent OECD or EU guidelines (or other, e.g. national guidelines)? If yes, which ones? Study conducted under GLP conditions?
	(If not a guideline study): Does a guideline exist for the study endpoint(s) under investigation?
	Are you aware of relevant deviations from the guideline(s) in the study evaluated? If yes, which one?
	Did you make observations with importance to the regulatory use of the data (example 1: evaluator may hint that a whole body inhalation study was performed with a substance, for which profound percutaneous absorption is expected or known, leading to substantial percutaneous uptake in addition to inhalation uptake; example 2: an Ames reversion assay was performed with strains able to identify fram…
	Would you like to make other/general comments on the usability of the data?
	0
	1
	1
	2
	3
	0
	2

## Sheet: Graham et al. 2009
Reliability assessment of in vitro toxicity studies
Study under evaluation
Authors:
	Graham M., et. al., 2009, United Kingdom,
Titel:
	Counterfeiting in performance- and image-enhancing drugs
Testing facility, year, sponsor, study no. or bibliographic reference:
	PMID: 20355187
Explanations are available for most criteria and show up, when the cursor is moved over the criteria field. Please read carefully! Red criteria: the maximum score is needed for these criteria to achieve reliability category 1 or 2 (see worksheet Explanations): Please evaluate with special care!
Criteria			Evaluator's explanations, comments on criteria, etc.
No.	Criteria Group I: Test substance identification	Score
1	Was the test substance identified?	1
2	Is the purity of the substance given?	0	no idividual purity of substances given
3	Is information on the source/origin of the substance given?	1	obtained from the underground market
4	Is all information on the nature and/or physico-chemical properties of the test item given, which you deem indispensable for judging the data (see explanation for examples)?	1	not needed
		3
	Criteria Group II: Test system characterisation
5	Is the test system described?	1
6	Is information given on the source/origin of the test system?	1	Available within methods section, analysis conducted within a world anti-doping agency accredited laboratory (Drug control center, King's College London
7	Are necessary information on test system properties, and on conditions of cultivation and maintenance given?	1	See above
		3
	Criteria Group III: Study design description
8	Is the method of administration given (see explanations for details)?	1	Available within methods section, analysis conducted within a world anti-doping agency accredited laboratory
9	Are doses administered or concentrations in application media given?	1	See above
10	Are frequency and duration of exposure as well as time-points of observations explained?	1	See above
11	Were negative controls included (give also point, if not necessary, see explanations)?	1	See above
12	Were positive controls included (give also point, if not necessary, see explanations)?	1	See above
13	Is the number of replicates (or complete repetitions of experiment) given?	1	See above
		6
	Criteria Group IV: Study results documentation
14	Are the study endpoint(s) and their method(s) of determination clearly described?	1
15	Is the description of the study results for all endpoints investigated transparent and complete?	0	Not transparent enough to conduct simple analysis, Analysis includes all classes of substances
16	Are the statistical methods for data analysis given and applied in a transparent manner (give also point, if not necessary/applicable, see explanations)?	1
		2
	Criteria Group V: Plausibility of study design and data
17	Is the study design chosen appropriate for obtaining the substance-specific data aimed at (see explanations for details)?	1
18	Are the quantitative study results reliable (see explanations for arguments)?	1
		2
		16
	A Numerical result leads to initial Category:	1
	B Checking red scores leads to revised Category:	1
	C Evaluator's proposal: Category:	1
	D Justification in case evaluator deviates from B:
Optional documentation of observations with importance to relevance (not part of the reliability assessment)
	During the course of the quality assessment observations may be made which are important for discussing the relevance of the data for specific purposes. The optional possibility is provided here to document these observations for future use.
	What is the purpose of this quality evaluation (data documentation for use under REACH, classification activity under GHS, ECVAM validation activities, other)?
	Study conducted according to recent OECD or EU guidelines (or other, e.g. national guidelines)? If yes, which ones? Study conducted under GLP conditions?
	(If not a guideline study): Does a guideline exist for the study endpoint(s) under investigation?
	Are you aware of relevant deviations from the guideline(s) in the study evaluated? If yes, which one?
	Did you make observations with importance to the regulatory use of the data (example 1: evaluator may hint that a whole body inhalation study was performed with a substance, for which profound percutaneous absorption is expected or known, leading to substantial percutaneous uptake in addition to inhalation uptake; example 2: an Ames reversion assay was performed with strains able to identify fram…
	Would you like to make other/general comments on the usability of the data?
	0
	1
	1
	2
	3
	0
	2

## Sheet: Fabresse et al. 2021
Reliability assessment of in vitro toxicity studies
Study under evaluation
Authors:
	Fabresse N., et.al., 2021, France
Titel:
	Analysis of pharmaceutical products and dietary supplements seized from the black market among bodybuilders
Testing facility, year, sponsor, study no. or bibliographic reference:
	PMID: 33838562
Explanations are available for most criteria and show up, when the cursor is moved over the criteria field. Please read carefully! Red criteria: the maximum score is needed for these criteria to achieve reliability category 1 or 2 (see worksheet Explanations): Please evaluate with special care!
Criteria			Evaluator's explanations, comments on criteria, etc.
No.	Criteria Group I: Test substance identification	Score
1	Was the test substance identified?	1
2	Is the purity of the substance given?	0	no idividual purity of substances given
3	Is information on the source/origin of the substance given?	1	Seized substances by the justice of sports hall
4	Is all information on the nature and/or physico-chemical properties of the test item given, which you deem indispensable for judging the data (see explanation for examples)?	1	not needed
		3
	Criteria Group II: Test system characterisation
5	Is the test system described?	1
6	Is information given on the source/origin of the test system?	1	Within methods section
7	Are necessary information on test system properties, and on conditions of cultivation and maintenance given?	1	See above
		3
	Criteria Group III: Study design description
8	Is the method of administration given (see explanations for details)?	1	Within methods section
9	Are doses administered or concentrations in application media given?	1	See above
10	Are frequency and duration of exposure as well as time-points of observations explained?	1	See above
11	Were negative controls included (give also point, if not necessary, see explanations)?	1	See above
12	Were positive controls included (give also point, if not necessary, see explanations)?	1	See above
13	Is the number of replicates (or complete repetitions of experiment) given?	1	See above
		6
	Criteria Group IV: Study results documentation
14	Are the study endpoint(s) and their method(s) of determination clearly described?	1
15	Is the description of the study results for all endpoints investigated transparent and complete?	1
16	Are the statistical methods for data analysis given and applied in a transparent manner (give also point, if not necessary/applicable, see explanations)?	1
		3
	Criteria Group V: Plausibility of study design and data
17	Is the study design chosen appropriate for obtaining the substance-specific data aimed at (see explanations for details)?	1
18	Are the quantitative study results reliable (see explanations for arguments)?	1
		2
		17
	A Numerical result leads to initial Category:	1
	B Checking red scores leads to revised Category:	1
	C Evaluator's proposal: Category:	1
	D Justification in case evaluator deviates from B:
Optional documentation of observations with importance to relevance (not part of the reliability assessment)
	During the course of the quality assessment observations may be made which are important for discussing the relevance of the data for specific purposes. The optional possibility is provided here to document these observations for future use.
	What is the purpose of this quality evaluation (data documentation for use under REACH, classification activity under GHS, ECVAM validation activities, other)?
	Study conducted according to recent OECD or EU guidelines (or other, e.g. national guidelines)? If yes, which ones? Study conducted under GLP conditions?
	(If not a guideline study): Does a guideline exist for the study endpoint(s) under investigation?
	Are you aware of relevant deviations from the guideline(s) in the study evaluated? If yes, which one?
	Did you make observations with importance to the regulatory use of the data (example 1: evaluator may hint that a whole body inhalation study was performed with a substance, for which profound percutaneous absorption is expected or known, leading to substantial percutaneous uptake in addition to inhalation uptake; example 2: an Ames reversion assay was performed with strains able to identify fram…
	Would you like to make other/general comments on the usability of the data?
	0
	1
	1
	2
	3
	0
	2

## Sheet: Thevis et al. 2008
Reliability assessment of in vitro toxicity studies
Study under evaluation
Authors:
	Thevis M. et. al., 2008, Germany
Titel:
	Analysis of confiscated black market drugs using chromatographic and mass spectrometric approaches
Testing facility, year, sponsor, study no. or bibliographic reference:
	PMID: 18397575
Explanations are available for most criteria and show up, when the cursor is moved over the criteria field. Please read carefully! Red criteria: the maximum score is needed for these criteria to achieve reliability category 1 or 2 (see worksheet Explanations): Please evaluate with special care!
Criteria			Evaluator's explanations, comments on criteria, etc.
No.	Criteria Group I: Test substance identification	Score
1	Was the test substance identified?	1
2	Is the purity of the substance given?	1
3	Is information on the source/origin of the substance given?	1	Confiscated substances
4	Is all information on the nature and/or physico-chemical properties of the test item given, which you deem indispensable for judging the data (see explanation for examples)?	1	not needed
		4
	Criteria Group II: Test system characterisation
5	Is the test system described?	1
6	Is information given on the source/origin of the test system?	1	Within methods section, Substances were tested in the Center for Preventive Doping Research/Institute of Biochemistry, German Sport University Cologne, Cologne, Germany, a World Anti Doping Agency accredited Laboratory and methods are validated and established
7	Are necessary information on test system properties, and on conditions of cultivation and maintenance given?	1	See above
		3
	Criteria Group III: Study design description
8	Is the method of administration given (see explanations for details)?	1	Within methods section, Substances were tested in the Center for Preventive Doping Research/Institute of Biochemistry, German Sport University Cologne, Cologne, Germany, a World Anti Doping Agency accredited Laboratory and methods are validated and established
9	Are doses administered or concentrations in application media given?	1	See above
10	Are frequency and duration of exposure as well as time-points of observations explained?	1	See above
11	Were negative controls included (give also point, if not necessary, see explanations)?	1	See above
12	Were positive controls included (give also point, if not necessary, see explanations)?	1	Extensive list of characteristics of analytes
13	Is the number of replicates (or complete repetitions of experiment) given?	1	See above
		6
	Criteria Group IV: Study results documentation
14	Are the study endpoint(s) and their method(s) of determination clearly described?	1
15	Is the description of the study results for all endpoints investigated transparent and complete?	1
16	Are the statistical methods for data analysis given and applied in a transparent manner (give also point, if not necessary/applicable, see explanations)?	1
		3
	Criteria Group V: Plausibility of study design and data
17	Is the study design chosen appropriate for obtaining the substance-specific data aimed at (see explanations for details)?	1
18	Are the quantitative study results reliable (see explanations for arguments)?	1
		2
		18
	A Numerical result leads to initial Category:	1
	B Checking red scores leads to revised Category:	1
	C Evaluator's proposal: Category:	1
	D Justification in case evaluator deviates from B:
Optional documentation of observations with importance to relevance (not part of the reliability assessment)
	During the course of the quality assessment observations may be made which are important for discussing the relevance of the data for specific purposes. The optional possibility is provided here to document these observations for future use.
	What is the purpose of this quality evaluation (data documentation for use under REACH, classification activity under GHS, ECVAM validation activities, other)?
	Study conducted according to recent OECD or EU guidelines (or other, e.g. national guidelines)? If yes, which ones? Study conducted under GLP conditions?
	(If not a guideline study): Does a guideline exist for the study endpoint(s) under investigation?
	Are you aware of relevant deviations from the guideline(s) in the study evaluated? If yes, which one?
	Did you make observations with importance to the regulatory use of the data (example 1: evaluator may hint that a whole body inhalation study was performed with a substance, for which profound percutaneous absorption is expected or known, leading to substantial percutaneous uptake in addition to inhalation uptake; example 2: an Ames reversion assay was performed with strains able to identify fram…
	Would you like to make other/general comments on the usability of the data?
	0
	1
	1
	2
	3
	0
	2

[truncated: 12 more sheets: Coomber et al, 2014, Neves et al. 2013, Ribeiro et al. 2018, Coopman et al. 2012, Ribeiro et al. 2018_2, Pellegrini et al. 2012, Berneira et al. 2019, Campos et al. 2020, Lemos et al. 2020, Musshoff et al. 1997, Kozlik et. al. 2016, Forsdahl et. al. 2011]
