# Supplementary material for: Fake anabolic androgenic steroids on the black market – a systematic review and meta-analysis on qualitative and quantitative analytical results found within the literature
Source: BMC Public Health. 2022 Jul 17;22:1371. doi: 10.1186/s12889-022-13734-4 (PMC9288681; doi:10.1186/s12889-022-13734-4)
Supplement: Supplementary file 3 — Additional file 3. Summary extraction form used for data analysis. [file 12889_2022_13734_MOESM3_ESM.xlsx]

## Sheet: RAWDataReportedFromAASStudi
Erfassungsformular AAS Review
	Study-No.	Overall number of samples included (Total N)	Original [qualitative only]			Original [qualitative and quantitative]			Counterfeit [qualitative]		Inert [qualitative]			Substituted [qualitative]			Adulterated [qualitative]			Substandard [quantitative]		Over-concentrated [quantitative]			Under-concentrated [quantitative]		Proportion (%)
Study Label			Number of Samples tested N1	Number of "positve" Results (n1)	Proportion (%)	Number of Samples tested N2	Number of "positve" Results (n2)	Proportion (%)	Number of Samples tested N3	Number of "positve" Results (n3)	Number of Samples tested N4	Number of "positve" Results (n4)	Proportion (%)	Number of Samples tested N5	Number of "positve" Results (n5)	Proportion (%)	Number of Samples tested N6	Number of "positve" Results (n6)	Proportion (%)	Number of Samples tested N5	Number of "positve" Results (n5)	Number of Samples tested N6	Number of "positve" Results (n6)	Proportion (%)	Number of Samples tested N6	Number of "positve" Results (n6)
Weber C., et. al., 2017, Switzerland	1	889	889	361	40.6074				889	528	528	50	9.4697	528	274	51.8939	528	204	38.6364	779	383	383	34	8.87728	383	349	91.1227
Fabresse N., et.al., 2021, France	2	54	54	11	20.3704	54	4	7.40741	54	22										54	20
Neves D., et. al. 2013, Brazil	3	2818	2818	1651	58.5877				2818	1167	1167	567	48.5861	1167	330	28.2776	1167	82	7.02656
Odoardi A., et. al., 2021, Italy	4	267	267	198	74.1573				267	52
Krug O., et. al., 2014, Germany	5	337	337	145	43.0267				337	192
Neves D., et. al. 2017, Brazil (23)	6	328	328	190	57.9268	328	154	46.9512	328	138	138	72	52.1739	138	41	29.7101	138	2	1.44928	328	36	36	21	58.3333	36	15	41.6667
Graham M., et. al., 2009, United Kingdom	7	42	42	25	59.5238				42	17	17	10	58.8235	17	7	41.1765	17	0	0
Tircova B., et. al., 2019, Czech Republic/ Slovakia	8	358	358	285	79.6089	358	212	59.2179	358	73	73	57	78.0822	73	16	21.9178		n.d		358	73	73	13	17.8082	73	60	82.1918
Thevis M. et. al., 2008, Germany	9	50	50	34	68				50	16	16	0	0	16	10	62.5	16	6	37.5
Ribeiro M., et. al., 2018, Brazil	10	40	40	32	80	40	9	22.5	40	8										40	23
Berneira L., et. al., 2019, Brazil	11	8	8	6	75				8	2
Coopman V., et. al., 2012, Belgium	12	56	56	34	60.7143				56	22	22	1	4.54545	22	12	54.5455	22	9	40.9091
Pellegrini M., et. al., 2012, Italy	13	15	15	5	33.3333	15	2	13.3333	15	10	10	2	20	10	8	80	10	0	0	15	3
Riberio M., et. al., 2018, Brazil	14	16	16	12	75				16	4
Campos E., et. al., 2020, Brazil	15	31				31	3	9.67742												31	28	28	20	71.4286	28	8	28.5714
Musshoff, F. et. al. 1997, Germany	16	37	37	22	59.4595				37	15	15	1	6.66667	15	14	93.3333	15	0	0
Lemos, V. F. et. al. 2021, Brazil	17	30	30	21	70				30	9	9	4	44.4444	9	3	33.3333	9	2	22.2222
Kozlik, P. et al. , 2016, Slovakia	18	9	9	8	88.8889	9	6	66.6667	9	1										9	2
Forsdahl, G. et. al., 2011, Austria	19	28	28	20	71.4286				28	8	8	1		8	0		8	7
